# Supplementary material for: Preclinical Development of Bioengineered Allografts Derived from Decellularized Human Diaphragm
Source: Biomedicines. 2022 Mar 22;10(4):739. doi: 10.3390/biomedicines10040739 (PMC9031975; doi:10.3390/biomedicines10040739)
Supplement: Supplementary file 1 [file biomedicines-10-00739-s001.zip]

Archive with 1 entries (1 files):
- biomedicines-1514243-supplementary.pdf
